# Supplementary material for: Deciphering the Impact of Mutations on PfDHPS Active Site and Sulfadoxine Binding: Structural Insights from Molecular Dynamics Simulations
Source: Molecules. 2025 Oct 17;30(20):4118. doi: 10.3390/molecules30204118 (PMC12566285; doi:10.3390/molecules30204118)
Supplement: Supplementary file 1 [file molecules-30-04118-s001.zip]

Archive with 1 entries (1 files):
- molecules-3871073-supplementary.pdf
